# Supplementary material for: On the Development of Phenol-Formaldehyde Resins Using a New Type of Lignin Extracted from Pine Wood with a Levulinic-Acid Based Solvent
Source: Molecules. 2022 Apr 29;27(9):2825. doi: 10.3390/molecules27092825 (PMC9105709; doi:10.3390/molecules27092825)
Supplement: Supplementary file 1 [file molecules-27-02825-s001.zip]

Archive with 1 entries (1 files):
- molecules-1682472-supplementary.pdf
